# Supplementary material for: Characterization of Broad Spectrum Bacteriophage vB ESM-pEJ01 and Its Antimicrobial Efficacy Against Shiga Toxin-Producing Escherichia coli in Green Juice
Source: Microorganisms. 2025 Jan 7;13(1):103. doi: 10.3390/microorganisms13010103 (PMC11767321; doi:10.3390/microorganisms13010103)
Supplement: Supplementary file 1 [file microorganisms-13-00103-s001.zip]

Archive with 4 entries (4 files):
- Supplementary Figure S1.pdf
- Supplementary Figure S2(kim)-1.pdf
- Supplementary Table S1.pdf
- Supplementary Table S2.pdf
